# Supplementary material for: LMNA-NTRK1-rearranged spindle cell neoplasm with multiple relapses: a case report and literature review
Source: Front Med (Lausanne). 2025 Dec 2;12:1691619. doi: 10.3389/fmed.2025.1691619 (PMC12705579; doi:10.3389/fmed.2025.1691619)
Supplement: Supplementary file 1 [file Table_1.XLSX]

## Sheet: Sheet1
Case	Author	Age/Gender	Site	Gene fusion type	Positive Immunohistochemistry	Negative Immunohistochemistry	treatment	Outcomes
1	Haller et al.(2016)	2 years/Female	Paravertebral lumbar	LMNA::NTRK1	α-SMA	Desmin,h-caldesmin,CD34,STAT6,EMA,CK	Excision,radiotherapy	No evidence of disease
2	Agaram et al.(2016)	4 years/Female	Thigh	LMNA::NTRK1	S-100,CD34,NTRK1	SOX10,HMB45,Melan A,Desmin,GFAP,STAT6	Tumor resection	No evidence of disease
3	Agaram et al.(2016)	28 years/Female	Flank	LMNA::NTRK1	S-100	NTRK1,SOX10,HMB45,Melan A,Desmin,GFAP,STAT6	Tumor resection	No evidence of disease
4	Agaram et al.(2016)	15 years/Male	Forearm	LMNA::NTRK1	S-100,NTRK1	SOX10,HMB45,Melan A,Desmin,GFAP,STAT6	NA	NA
5	Agaram et al.(2016)	12 years/Male	Arm	LMNA::NTRK1	S-100,CD34,NTRK1	SOX10,HMB45,Melan A,Desmin,GFAP,STAT6	Tumor resection	No evidence of disease
6	Davis et al.(2018)	2 months/Female	Back	LMNA::NTRK1	S-100,CD34,NTRK1,CD30	SMA	Tumor resection	No evidence of disease
7	Kohsaka et al.(2018)	6 years/Female	Right elbow	LMNA::NTRK1	CD34,S-100,EMA,CK	myogenic markers	Tumor resection	No evidence of disease
8	Warren et al.(2019)	3 years/Female	Back	LMNA::NTRK1	S-100,CD34,NTRK1	myogenin,desmin,CD117,DOG1,Bcl2,CD68,Factor XIIIA	Tumor resection	No evidence of disease
9	Malik et al.(2020)	3 years/Female	Right buttock	LMNA::NTRK1	S-100,CD34,SMA，Pan-TRK	desmin,CD117,ERG	Tumor resection	NA
10	Dupuis et al.(2020)	21 years/Male	Lumber	LMNA::NTRK1	CD34,pan-TRK,S-100,SMA,SATB2,H3K27me3	STAT6,DOG1,Desmin,TLE1,Melan-A,Sox10	Targeted therapy,surgery	No evidence of disease
11	Yin et al.(2020)	3 months/Female	Knee	LMNA::NTRK1	Vimentin,CD34,MSA,SMA,Pan-TRK	Alk	Chemotherapy	No recurrence
12	Yin et al.(2020)	3 years/Male	Thigh	LMNA::NTRK1	Vimentin,CD34,MSA,SMA,Desmin,Pan-TRK	Alk	Chemotherapy,targeted therapy	NA
13	Kang et al.(2020)	3 years/Male	Forehead	LMNA::NTRK1	Trk,S100,CD34,Nestin,vimentin,CD3	CD56, SMA,desmin, myogenin, STAT6, EMA, CK, CD1a, CD21,CD35, CD43, WT-1, MelanA, HMB45, BRAF,ALK	Tumor resection	No evidence of disease
14	So et al.(2020)	40 years/Female	Calf	LMNA::NTRK1	S-100,CD34,SMA, Rb,INI-1,Pan-TRK	SOX10, STAT6, GFAP, calponin, desmin,MUC4, CD56, CDK4, CD31,CAM5.2, MNF116, CK, EMA, p63	Tumor resection,chemotherapy	Lung metastasis
15	Atiq et al.(2021)	4 years/Female	Stomach	LMNA::NTRK1	Trk,S100,CD34	SOX10, EMA，Kit，DOG1，desmin, STAT6, ALK, CK	Tumor resection	NA
16	Brčić et al.(2021)	50 years/Male	Neck	LMNA::NTRK1	pan-TRK，CD34，S100	SOX10，H3K27me3	Excised with clear margins	No evidence of disease
17	Panse et al.(2021)	31 years/Female	Scalp	LMNA::NTRK1	CD34，S-100，pan-TRK	SOX10,CK,EMA,desmin,CD21,CD23, ALK	Excised with clear margins	No recurrence
18	Yin et al.(2022)	9 months/Male	Back	LMNA::NTRK1	S-100,CD34,H3K27Me3,TRK-A,Pan-TRK	Sox-10	Tumor resection	NA
19	Yin et al.(2022)	3 years/Female	Abdominal wall	LMNA::NTRK1	S-100,CD34,H3K27Me3,TRK-A,Pan-TRK	Sox-10	Extended tumor resection	Local recurrence
20	Yin et al.(2022)	4 years/Female	Right upper arm	LMNA::NTRK1	S-100,CD34,H3K27Me3,TRK-A,Pan-TRK	Sox-10	Extended tumor resection	Local recurrence
21	Yin et al.(2022)	22 years/Male	Right buttock	LMNA::NTRK1	S-100,CD34,H3K27Me3,TRK-A,Pan-TRK	Sox-10	Tumor resection	No evidence of disease
22	Yin et al.(2022)	23 years/Male	Rectum	LMNA::NTRK1	S-100,CD34,H3K27Me3,TRK-A,Pan-TRK	Sox-10	Tumor resection	NA
23	Zhu et al.(2022)	31 years/Male	Lung(Right upper lobe)	LMNA::NTRK1	S-100,CD34,H3K27Me3,TRK-A,Pan-TRK	Sox-10,α-SMA ,Desmin,ALK,STAT6，Calponin	Tumor resection	No evidence of disease
24	Tsai et al.(2022)	34 years/Male	Right lung	LMNA::NTRK1	CD34,H3K27Me3,P53,Pan-TRK	S-100,P16	No resecton	Alive with disease
25	Shabina et al.(2022)	20 years/Female	Ileum	LMNA::NTRK1	Pan-TRK,S-100,CD34,H3K27Me3	CD117,DOG1,STAT6,Sox-10,CK,EMA,Desmin,SMA,HMB-45,Melan-A,ALK1,β-calponin,SYN.CgA	Tumor resection	No recurrence
26	Tauziede-Espariat et al.(2023)	21 years/Female	Thorax	LMNA::NTRK1	CD34,S-100	Sox-10	NA	NA
27	Kobayashi et al.(2023)	23 years/Female	Lower leg	LMNA::NTRK1	CD34,S-100	STAT6	Tumor resection	Complete disease free
28	Kobayashi et al.(2023)	35 years/Male	Perineal	LMNA::NTRK1	CD34,S-100	STAT6	Tumor resection	Complete disease free
29	Czaja et al.(2023)	11 years/Male	Back	LMNA::NTRK1	Pan-TRK,S-100,CD34,CD30	Sox-10	Excised with clear margins	Free of disease
30	Wei et al.(2023)	57 years/Male	Right buttock	LMNA::NTRK1	Pan-TRK,S-100,CD34,Caldesmin	Sox-10,SMA,Desmin,EMA,ALK,STAT6,CD31,ALK	Tumor resection	No recurrence
31	Jian et al.(2024)	47 years/Male	Ascending colon	LMNA::NTRK1	S-100,CD34,Pan-TRK	Sox-10,CK,EMA,SMA,CD117,Desmin,DOG1,ALK	Tumor resection	No recurrence
32	Gao et al.(2024)	7 years/Male	Descending colon	LMNA::NTRK1	S-100,CD34,H3K27Me3,Pan-TRK	Sox-10,AE1/AE3,SMA,CD117,Desmin,DOG1,ALK,STAT6	Tumor resection	No evidence of disease
33	Gao et al.(2024)	45 years/Female	Transverse colon	LMNA::NTRK1	CD34,H3K27Me3,TRK-A,Pan-TRK	S100,Sox-10,AE1/AE3,SMA,CD117,Desmin,DOG1,ALK,STAT6	Tumor resection	No evidence of disease
34	Gao et al.(2024)	34 years/Female	Ascending colon	LMNA::NTRK1	CD34,H3K27Me3	Sox-10,AE1/AE3,SMA,CD117,Desmin,DOG1,ALK,STAT6	Tumor resection	No evidence of disease
35	Albert et al.(2024)	4 years/Male	Mandible	LMNA::NTRK1	S-100,CD34	NA	Tumor resection	No recurrence
36	Albert et al.(2024)	13 years/Male	Maxilla	LMNA::NTRK1	S-100,CD34	Sox-10	Tumor resection	No recurrence
37	Klubíčková N et al.(2024)	3 years/Female	Lower eyelid	LMNA::NTRK1	S-100,CD34,Pan-TRK	NA	Surgery,targeted therapy	Local recurrence
38	Klubíčková N et al.(2024)	37 years/Female	Instep	LMNA::NTRK1	S-100,CD34,Pan-TRK	NA	Tumor resection	No evidence of disease
39	Klubíčková N et al.(2024)	43 years/Male	Hip	LMNA::NTRK1	S-100,CD34,Pan-TRK	NA	Tumor resection	No evidence of disease
